# Supplementary material for: Generalized Admixture Mapping for Complex Traits
Source: G3 (Bethesda). 2013 Jul 1;3(7):1165–75. doi: 10.1534/g3.113.006478 (PMC3704244; doi:10.1534/g3.113.006478)
Supplement: Supporting Information [file supp_g3.113.006478_006478SI.zip]

Archive with 170 entries (154 files):
- Toshare/
- Toshare/.DS_Store
- __MACOSX/
- __MACOSX/Toshare/
- __MACOSX/Toshare/._.DS_Store
- Toshare/GLEAM/
- Toshare/GLEAM/HMM/
- Toshare/GLEAM/HMM/D_get.m
- __MACOSX/Toshare/GLEAM/
- __MACOSX/Toshare/GLEAM/HMM/
- __MACOSX/Toshare/GLEAM/HMM/._D_get.m
- Toshare/GLEAM/HMM/FFBS.m
- __MACOSX/Toshare/GLEAM/HMM/._FFBS.m
- Toshare/GLEAM/HMM/FFBS2.m
- __MACOSX/Toshare/GLEAM/HMM/._FFBS2.m
- Toshare/GLEAM/HMM/FFBS2_old_BasedonQ.m
- __MACOSX/Toshare/GLEAM/HMM/._FFBS2_old_BasedonQ.m
- Toshare/GLEAM/HMM/FWkernal.c
- __MACOSX/Toshare/GLEAM/HMM/._FWkernal.c
- Toshare/GLEAM/HMM/FWkernal.mexw32
- __MACOSX/Toshare/GLEAM/HMM/._FWkernal.mexw32
- Toshare/GLEAM/HMM/gamma_update.m
- __MACOSX/Toshare/GLEAM/HMM/._gamma_update.m
- Toshare/GLEAM/HMM/my_colsum.c
- __MACOSX/Toshare/GLEAM/HMM/._my_colsum.c
- Toshare/GLEAM/HMM/my_colsum.mexw32
- __MACOSX/Toshare/GLEAM/HMM/._my_colsum.mexw32
- Toshare/GLEAM/HMM/my_crosstab.m
- __MACOSX/Toshare/GLEAM/HMM/._my_crosstab.m
- Toshare/GLEAM/HMM/my_sample_1.c
- __MACOSX/Toshare/GLEAM/HMM/._my_sample_1.c
- Toshare/GLEAM/HMM/my_sample_1.mexw32
- __MACOSX/Toshare/GLEAM/HMM/._my_sample_1.mexw32
- Toshare/GLEAM/HMM/my_sample_1_old.m
- __MACOSX/Toshare/GLEAM/HMM/._my_sample_1_old.m
- Toshare/GLEAM/HMM/my_sumall.c
- __MACOSX/Toshare/GLEAM/HMM/._my_sumall.c
- Toshare/GLEAM/HMM/my_sumall.mexw32
- __MACOSX/Toshare/GLEAM/HMM/._my_sumall.mexw32
- Toshare/GLEAM/HMM/myClass.m
- __MACOSX/Toshare/GLEAM/HMM/._myClass.m
- Toshare/GLEAM/HMM/P_get.m
- __MACOSX/Toshare/GLEAM/HMM/._P_get.m
- Toshare/GLEAM/HMM/P_get_old.m
- __MACOSX/Toshare/GLEAM/HMM/._P_get_old.m
- Toshare/GLEAM/HMM/PaPb_update.m
- __MACOSX/Toshare/GLEAM/HMM/._PaPb_update.m
- Toshare/GLEAM/HMM/Q_0_get.m
- __MACOSX/Toshare/GLEAM/HMM/._Q_0_get.m
- Toshare/GLEAM/HMM/Q_0_get_old.m
- __MACOSX/Toshare/GLEAM/HMM/._Q_0_get_old.m
- Toshare/GLEAM/HMM/Q_cdn_get.m
- __MACOSX/Toshare/GLEAM/HMM/._Q_cdn_get.m
- Toshare/GLEAM/HMM/Q_get.m
- __MACOSX/Toshare/GLEAM/HMM/._Q_get.m
- Toshare/GLEAM/HMM/R_ik_update.m
- __MACOSX/Toshare/GLEAM/HMM/._R_ik_update.m
- Toshare/GLEAM/HMM/R_initiate.m
- __MACOSX/Toshare/GLEAM/HMM/._R_initiate.m
- Toshare/GLEAM/HMM/R_update.m
- __MACOSX/Toshare/GLEAM/HMM/._R_update.m
- Toshare/GLEAM/HMM/rho_update.m
- __MACOSX/Toshare/GLEAM/HMM/._rho_update.m
- Toshare/GLEAM/HMM/S_initiate.m
- __MACOSX/Toshare/GLEAM/HMM/._S_initiate.m
- Toshare/GLEAM/HMM/S_update.m
- __MACOSX/Toshare/GLEAM/HMM/._S_update.m
- Toshare/GLEAM/HMM/S_update_old_basedonQ.m
- __MACOSX/Toshare/GLEAM/HMM/._S_update_old_basedonQ.m
- Toshare/GLEAM/HMM/SNPs_missing_impute.m
- __MACOSX/Toshare/GLEAM/HMM/._SNPs_missing_impute.m
- Toshare/GLEAM/HMM/state_simu.m
- __MACOSX/Toshare/GLEAM/HMM/._state_simu.m
- Toshare/GLEAM/HMM/taus_update.m
- __MACOSX/Toshare/GLEAM/HMM/._taus_update.m
- Toshare/GLEAM/HMM/test_FWkernal.m
- __MACOSX/Toshare/GLEAM/HMM/._test_FWkernal.m
- Toshare/GLEAM/HMM/test_my_sample_1.m
- __MACOSX/Toshare/GLEAM/HMM/._test_my_sample_1.m
- Toshare/GLEAM/HMM/TruncatedGaussian.m
- __MACOSX/Toshare/GLEAM/HMM/._TruncatedGaussian.m
- Toshare/GLEAM/Regressions/
- Toshare/GLEAM/Regressions/ASPR_GDP.m
- __MACOSX/Toshare/GLEAM/Regressions/
- __MACOSX/Toshare/GLEAM/Regressions/._ASPR_GDP.m
- Toshare/GLEAM/Regressions/beta_crs.m
- __MACOSX/Toshare/GLEAM/Regressions/._beta_crs.m
- Toshare/GLEAM/Regressions/beta_lasso_summary.m
- __MACOSX/Toshare/GLEAM/Regressions/._beta_lasso_summary.m
- Toshare/GLEAM/Regressions/beta_summary.m
- __MACOSX/Toshare/GLEAM/Regressions/._beta_summary.m
- Toshare/GLEAM/Regressions/fact2.m
- __MACOSX/Toshare/GLEAM/Regressions/._fact2.m
- Toshare/GLEAM/Regressions/GDP_gibbs_p_large.m
- __MACOSX/Toshare/GLEAM/Regressions/._GDP_gibbs_p_large.m
- Toshare/GLEAM/Regressions/ismemberf.m
- __MACOSX/Toshare/GLEAM/Regressions/._ismemberf.m
- Toshare/GLEAM/Regressions/logBF_multiloci.m
- __MACOSX/Toshare/GLEAM/Regressions/._logBF_multiloci.m
- Toshare/GLEAM/Regressions/logBF_QNM_gprior.m
- __MACOSX/Toshare/GLEAM/Regressions/._logBF_QNM_gprior.m
- Toshare/GLEAM/Regressions/logBF_QNM_gprior_GW.m
- __MACOSX/Toshare/GLEAM/Regressions/._logBF_QNM_gprior_GW.m
- Toshare/GLEAM/Regressions/logBF_QNM_gprior_GW2.m
- __MACOSX/Toshare/GLEAM/Regressions/._logBF_QNM_gprior_GW2.m
- Toshare/GLEAM/Regressions/logBF_QNM_gprior_GW_nonull.m
- __MACOSX/Toshare/GLEAM/Regressions/._logBF_QNM_gprior_GW_nonull.m
- Toshare/GLEAM/Regressions/logBLR_ADMIXTURE.m
- __MACOSX/Toshare/GLEAM/Regressions/._logBLR_ADMIXTURE.m
- Toshare/GLEAM/Regressions/logBLR_ADMIXTURE_GW.m
- __MACOSX/Toshare/GLEAM/Regressions/._logBLR_ADMIXTURE_GW.m
- Toshare/GLEAM/Regressions/logBLR_ADMIXTURE_GW_nonull.m
- __MACOSX/Toshare/GLEAM/Regressions/._logBLR_ADMIXTURE_GW_nonull.m
- Toshare/GLEAM/Regressions/logit_GDP.m
- __MACOSX/Toshare/GLEAM/Regressions/._logit_GDP.m
- Toshare/GLEAM/Regressions/logit_simu.m
- __MACOSX/Toshare/GLEAM/Regressions/._logit_simu.m
- Toshare/GLEAM/Regressions/logit_SSVS.m
- __MACOSX/Toshare/GLEAM/Regressions/._logit_SSVS.m
- Toshare/GLEAM/Regressions/nonnull_2loci_cnt.m
- __MACOSX/Toshare/GLEAM/Regressions/._nonnull_2loci_cnt.m
- Toshare/GLEAM/Regressions/nonnull_summary.m
- __MACOSX/Toshare/GLEAM/Regressions/._nonnull_summary.m
- Toshare/GLEAM/Regressions/plot_betas.m
- __MACOSX/Toshare/GLEAM/Regressions/._plot_betas.m
- Toshare/GLEAM/Regressions/plot_GDP_Lasso.m
- __MACOSX/Toshare/GLEAM/Regressions/._plot_GDP_Lasso.m
- Toshare/GLEAM/Regressions/plot_QNMGP_3d.m
- __MACOSX/Toshare/GLEAM/Regressions/._plot_QNMGP_3d.m
- Toshare/GLEAM/Regressions/QNM_int_prob.m
- __MACOSX/Toshare/GLEAM/Regressions/._QNM_int_prob.m
- Toshare/GLEAM/Regressions/QNMGPpdf.m
- __MACOSX/Toshare/GLEAM/Regressions/._QNMGPpdf.m
- Toshare/GLEAM/Regressions/quant.m
- __MACOSX/Toshare/GLEAM/Regressions/._quant.m
- Toshare/GLEAM/Regressions/simu_nonnull_single_plot.m
- __MACOSX/Toshare/GLEAM/Regressions/._simu_nonnull_single_plot.m
- Toshare/GLEAM/Regressions/simu_nonnull_single_plot2.m
- Toshare/GLEAM/Regressions/tau_eta.m
- __MACOSX/Toshare/GLEAM/Regressions/._tau_eta.m
- Toshare/GLEAM/Regressions/test_logBLR_ADMIXTURE_GW.m
- __MACOSX/Toshare/GLEAM/Regressions/._test_logBLR_ADMIXTURE_GW.m
- Toshare/GLEAM/Regressions/uni_pMOMpdf.m
- __MACOSX/Toshare/GLEAM/Regressions/._uni_pMOMpdf.m
- Toshare/Readme.txt
- __MACOSX/Toshare/._Readme.txt
- Toshare/Simulations/
- Toshare/Simulations/.DS_Store
- __MACOSX/Toshare/Simulations/
- __MACOSX/Toshare/Simulations/._.DS_Store
- Toshare/Simulations/AnalysisCodes/
- Toshare/Simulations/AnalysisCodes/GLEAM/
- Toshare/Simulations/AnalysisCodes/GLEAM/binary_1locus_nonnull.m
- Toshare/Simulations/AnalysisCodes/GLEAM/binary_1locus_null.m
- Toshare/Simulations/AnalysisCodes/GLEAM/binary_2loci2.m
- Toshare/Simulations/AnalysisCodes/GLEAM/cont_1locus_nonnull.m
- Toshare/Simulations/AnalysisCodes/GLEAM/cont_1locus_null.m
- Toshare/Simulations/AnalysisCodes/GLEAM/cont_2loci2.m
- Toshare/Simulations/AnalysisCodes/LassoEnet/
- Toshare/Simulations/AnalysisCodes/LassoEnet/SLE_binary_cov.R
- Toshare/Simulations/AnalysisCodes/LassoEnet/SLE_binary_nocov.R
- Toshare/Simulations/AnalysisCodes/LassoEnet/SLE_cont_cov.R
- Toshare/Simulations/AnalysisCodes/LassoEnet/SLE_cont_nocov.R
- Toshare/Simulations/AnalysisCodes/LassoEnet/StandardLassoEnet.R
- Toshare/Simulations/SimulationCodes/
- Toshare/Simulations/SimulationCodes/Afr_prop.mat
- __MACOSX/Toshare/Simulations/SimulationCodes/
- __MACOSX/Toshare/Simulations/SimulationCodes/._Afr_prop.mat
- Toshare/Simulations/SimulationCodes/Simu_nonnull.m
- Toshare/Simulations/SimulationCodes/Simu_null.m
