# Supplementary material for: Generalized Admixture Mapping for Complex Traits
Source: G3 (Bethesda). 2013 Jul 1;3(7):1165–75. doi: 10.1534/g3.113.006478 (PMC3704244; doi:10.1534/g3.113.006478)
Supplement: Supporting Information [file supp_g3.113.006478_006478SI.zip › Toshare/GLEAM/HMM/D_get.m]

%PURPOSE: caculate genetic distance
%INPUT:
%chrom: 1*J chromosome number
%gen_pos: 1*J genetic position in CM
%OUTPUT:
%D: 1*J disntance in Morgan(M)
function [D] = D_get(chrom, gen_pos)

D=[];

for k=1:23
    idx=(chrom==k);
    d=diff([0;gen_pos(idx)]);
    D=[D d'./100];
end
