# Supplementary material for: Generalized Admixture Mapping for Complex Traits
Source: G3 (Bethesda). 2013 Jul 1;3(7):1165–75. doi: 10.1534/g3.113.006478 (PMC3704244; doi:10.1534/g3.113.006478)
Supplement: Supporting Information [file supp_g3.113.006478_006478SI.zip › Toshare/GLEAM/HMM/gamma_update.m]

%PURPOSE: update the gamma
%INPUT:
%gamma_0: 1*J the prior of gamma based on poisson process
%mu_0: prior variance
%R: I*J recombination counts
%OUTPUT:
%gamma: 1*J recombination probability

function [gamma]=gamma_update(gamma_0, mu_0, R)

[I,J]=size(R);

alpha_0=gamma_0.^2.*(1-gamma_0)./mu_0-gamma_0;
beta_0=alpha_0.*(1./gamma_0-1);

R_colsum=sum(R,1);

gamma=randbeta(alpha_0+R_colsum, beta_0+2*I-R_colsum);


    
