# Supplementary material for: Generalized Admixture Mapping for Complex Traits
Source: G3 (Bethesda). 2013 Jul 1;3(7):1165–75. doi: 10.1534/g3.113.006478 (PMC3704244; doi:10.1534/g3.113.006478)
Supplement: Supporting Information [file supp_g3.113.006478_006478SI.zip › Toshare/GLEAM/HMM/my_sample_1_old.m]

function x = my_sample_1(p)
%my_sample_1    Sample from categorical distribution.

  cdf = cumsum(p(:));
  x = sum(cdf < rand*cdf(end)) + 1;
