# Supplementary material for: Generalized Admixture Mapping for Complex Traits
Source: G3 (Bethesda). 2013 Jul 1;3(7):1165–75. doi: 10.1534/g3.113.006478 (PMC3704244; doi:10.1534/g3.113.006478)
Supplement: Supporting Information [file supp_g3.113.006478_006478SI.zip › Toshare/GLEAM/HMM/Q_0_get.m]

%PURPOSE: caculate Q_0 matrix
%INPUT: 
%rho: I*1 population proportion
%OUTPUT: 
%Q_0 I*3 matrix of initial states mass matrix 

function [Q_0] = Q_0_get(rho)

I=length(rho);

Q_0=zeros(I,3);

Q_0(:,1)=(1-rho).^2;
Q_0(:,2)=2.*rho.*(1-rho);
Q_0(:,3)=rho.^2;
