# Supplementary material for: Generalized Admixture Mapping for Complex Traits
Source: G3 (Bethesda). 2013 Jul 1;3(7):1165–75. doi: 10.1534/g3.113.006478 (PMC3704244; doi:10.1534/g3.113.006478)
Supplement: Supporting Information [file supp_g3.113.006478_006478SI.zip › Toshare/GLEAM/HMM/Q_0_get_old.m]

%PURPOSE: caculate Q_0 matrix
%INPUT: 
%rho: I*1 population proportion
%OUTPUT: 
%Q_0 I*3 matrix of initial states mass matrix 

function [Q_0] = Q_0_get_old(rho)

I=length(rho);

Q_0=[];

for i=1:I
    Q_0_i=[(1-rho(i))^2, 2*rho(i)*(1-rho(i)),rho(i)^2];
    Q_0=[Q_0;Q_0_i];
end
