# Supplementary material for: Generalized Admixture Mapping for Complex Traits
Source: G3 (Bethesda). 2013 Jul 1;3(7):1165–75. doi: 10.1534/g3.113.006478 (PMC3704244; doi:10.1534/g3.113.006478)
Supplement: Supporting Information [file supp_g3.113.006478_006478SI.zip › Toshare/GLEAM/HMM/test_my_sample_1.m]

cd('E:\dropbox\DropBox\Dropbox\MATLAB\MatlabToolbox\MyFunctions\Admixture\HMM')
mex my_sample_1.c

draws=zeros(10000,1);

prop=[1,2,7];

tic;
for k=1:10000
draws(k)=my_sample_1(prop);
end
toc;

tabulate(draws)

tic;
for k=1:10000
draws(k)=my_sample_1_old(prop);
end
toc;
