# Supplementary material for: Generalized Admixture Mapping for Complex Traits
Source: G3 (Bethesda). 2013 Jul 1;3(7):1165–75. doi: 10.1534/g3.113.006478 (PMC3704244; doi:10.1534/g3.113.006478)
Supplement: Supporting Information [file supp_g3.113.006478_006478SI.zip › Toshare/GLEAM/Regressions/fact2.m]

function df=fact2(n)

if mod(n,2)
    df = 1;
    for i = n : -2 : 3
        df = df * i;
    end
    
else
    df = 2;
    for i = n : -2 : 4
        df = df * i;
    end
    
end

 
