# Supplementary material for: Generalized Admixture Mapping for Complex Traits
Source: G3 (Bethesda). 2013 Jul 1;3(7):1165–75. doi: 10.1534/g3.113.006478 (PMC3704244; doi:10.1534/g3.113.006478)
Supplement: Supporting Information [file supp_g3.113.006478_006478SI.zip › Toshare/GLEAM/Regressions/logBF_QNM_gprior_GW.m]

function logBF=logBF_QNM_gprior_GW(sample_prop,E,Y,response)

J=size(sample_prop,2);

logBF=zeros(1,J);

for j=1:J
S=mnrnd(1,[(1-sample_prop(:,j)).^2,2.*sample_prop(:,j).*(1-sample_prop(:,j)),sample_prop(:,j).^2])*[0;1;2];
S=S-mean(S); %sample the ancestry number 0 1 or 2;

[x,fval]=fminbnd(@(x)-logBF_QNM_gprior(Y,S,E,x,response),0.0001,0.2);
logBF(j)=-fval;
end   
