# Supplementary material for: Generalized Admixture Mapping for Complex Traits
Source: G3 (Bethesda). 2013 Jul 1;3(7):1165–75. doi: 10.1534/g3.113.006478 (PMC3704244; doi:10.1534/g3.113.006478)
Supplement: Supporting Information [file supp_g3.113.006478_006478SI.zip › Toshare/GLEAM/Regressions/logBLR_ADMIXTURE_GW.m]

function logBLR=logBLR_ADMIXTURE_GW(sample_prop, sample_sub_prop,casegroup)

[I,J]=size(sample_prop);

logBLR=zeros(1,J);
r=0.7:0.2:2.5;

global_prop=[(1-sample_sub_prop).^2,...
            2.*sample_sub_prop.*(1-sample_sub_prop),...
            sample_sub_prop.^2];
        
for j=1:J
local_prop=[(1-sample_prop(:,j)).^2,...
            2.*sample_prop(:,j).*(1-sample_prop(:,j)),...
            sample_prop(:,j).^2];

logBLR(j)=logBLR_ADMIXTURE(local_prop(casegroup,:), global_prop(casegroup,:), r);
end;
