# Supplementary material for: Generalized Admixture Mapping for Complex Traits
Source: G3 (Bethesda). 2013 Jul 1;3(7):1165–75. doi: 10.1534/g3.113.006478 (PMC3704244; doi:10.1534/g3.113.006478)
Supplement: Supporting Information [file supp_g3.113.006478_006478SI.zip › Toshare/GLEAM/Regressions/logit_simu.m]

function zs = logit_simu(betas, X_betas, RandState, intercept)

rand('state',RandState); % set arbitrary seed for uniform draws
randn('state',RandState); % set arbitrary seed for normal draws

[n p]=size(X_betas);

betas_0=[intercept, betas']';
X=[ones(n,1) X_betas];

omegas_1=exp(X*betas_0)./(1+exp(X*betas_0));
zs=binornd(1,omegas_1);
