# Supplementary material for: Generalized Admixture Mapping for Complex Traits
Source: G3 (Bethesda). 2013 Jul 1;3(7):1165–75. doi: 10.1534/g3.113.006478 (PMC3704244; doi:10.1534/g3.113.006478)
Supplement: Supporting Information [file supp_g3.113.006478_006478SI.zip › Toshare/GLEAM/Regressions/QNM_int_prob.m]

function pr=QNM_int_prob(a,tau)

pr=2*(normcdf(a/sqrt(tau),0,1)-a*exp(-a^2/(2*tau))/sqrt(2*3.1415926*tau)-0.5);
