# Supplementary material for: Generalized Admixture Mapping for Complex Traits
Source: G3 (Bethesda). 2013 Jul 1;3(7):1165–75. doi: 10.1534/g3.113.006478 (PMC3704244; doi:10.1534/g3.113.006478)
Supplement: Supporting Information [file supp_g3.113.006478_006478SI.zip › Toshare/GLEAM/Regressions/quant.m]

function output = quant(number,digit)

output = round(number.*(10 ^ digit))./(10 ^ digit);
