# Supplementary material for: Generalized Admixture Mapping for Complex Traits
Source: G3 (Bethesda). 2013 Jul 1;3(7):1165–75. doi: 10.1534/g3.113.006478 (PMC3704244; doi:10.1534/g3.113.006478)
Supplement: Supporting Information [file supp_g3.113.006478_006478SI.zip › Toshare/GLEAM/Regressions/simu_nonnull_single_plot.m]

function simu_nonnull_single_plot(tmp_logBLR,tmp_logBF)

x=1:5;
y1=tmp_logBLR(1,:);
L1=y1-tmp_logBLR(2,:);
U1=tmp_logBLR(3,:)-y1;

y2=tmp_logBF(1,:);
L2=y2-tmp_logBF(2,:);
U2=tmp_logBF(3,:)-y2;

errorbar(x-0.1,y1,L1,U1,'.r','MarkerSize', 10)
hold on
errorbar(x+0.1,y2,L2,U2,'xb','MarkerSize', 5)
hold off
