# Supplementary material for: Generalized Admixture Mapping for Complex Traits
Source: G3 (Bethesda). 2013 Jul 1;3(7):1165–75. doi: 10.1534/g3.113.006478 (PMC3704244; doi:10.1534/g3.113.006478)
Supplement: Supporting Information [file supp_g3.113.006478_006478SI.zip › Toshare/GLEAM/Regressions/tau_eta.m]

%PURPOSE:
%Calcualte tau and eta given negative predictive value(npv) and 
%positive predictive value(ppv) 

function [tau eta] =tau_eta(beta, npv, ppv)

eta=npv/(1-npv);

tau=abs(beta)*sqrt((1-1/eta^2)/(2*log(eta*ppv/(1-ppv))));
