# Supplementary material for: Generalized Admixture Mapping for Complex Traits
Source: G3 (Bethesda). 2013 Jul 1;3(7):1165–75. doi: 10.1534/g3.113.006478 (PMC3704244; doi:10.1534/g3.113.006478)
Supplement: Supporting Information [file supp_g3.113.006478_006478SI.zip › Toshare/GLEAM/Regressions/uni_pMOMpdf.m]

function uni_pMOM = uni_pMOMpdf(theta, sigma2, tau, r)

uni_pMOM=normpdf(theta, 0, sqrt(tau*sigma2))*theta^(2*r)/((tau*sigma2)^r*fact2(2*1-1));
