# Supplementary material for: Generalized Admixture Mapping for Complex Traits
Source: G3 (Bethesda). 2013 Jul 1;3(7):1165–75. doi: 10.1534/g3.113.006478 (PMC3704244; doi:10.1534/g3.113.006478)
Supplement: Supporting Information [file supp_g3.113.006478_006478SI.zip › Toshare/Readme.txt]

1. The GLEAM folder includes MATLAB codes of the functions.
2. The Simulations folder includes the codes for simulating the dataset and then analyzing it by GLEAM (in MATLAB) and by Penalized regression methods (in R).
