# Supplementary material for: Generalized Admixture Mapping for Complex Traits
Source: G3 (Bethesda). 2013 Jul 1;3(7):1165–75. doi: 10.1534/g3.113.006478 (PMC3704244; doi:10.1534/g3.113.006478)
Supplement: Supporting Information [file supp_g3.113.006478_006478SI.zip › Toshare/Simulations/AnalysisCodes/GLEAM/binary_1locus_null.m]

% Purpose:
% run single locus for binary outcomes in Cluster
 
idnum_str = getenv('SGE_TASK_ID');
idnum = str2num(idnum_str);
 
%outcome=getenv('JOB_NAME');
addpath(genpath('/home/chg/bz27/MATLAB'))
data_dir='/home/chg/bz27/Admixture/Datasets/Sdata/Real/';
save_dir=strcat('/home/chg/bz27/Admixture/Results/');
 
RandState=4000;
rand('state',RandState+idnum*1000); % set arbitrary seed for uniform draws
randn('state',RandState+idnum*1000);
 

%%%%%%%%%%%%%%%%%%%%%%%%%%%%%%%%%%%%%
I=1000;
J=10000;

file_name=strcat(data_dir,'Afr_prop.mat');
load(file_name);

locus_prop=mean(Afr_prop,1);

sub_prop=mean(Afr_prop,2);

top20_idx=locus_prop>quantile(locus_prop,0.8);

sample_prop=zeros(I,J);

%%%%%%%%%%%%%%%%%%%%%%%%%%%%%%%%%%%%%%%%%%%%%
idx=randsample(find(~top20_idx),J,true);

for j=1:J
   sample_prop(:,j)=randsample(Afr_prop(:,idx(j)),I,true);
end

sample_sub_prop=mean(sample_prop,2); %genome-wise average for each sub
sample_locus_prop=mean(sample_prop,1); % population averate for each locus

E=normrnd(0,1,I,1);
%E=zeros(I,1);
eta=0.5*E;
Y=binornd(1,exp(eta)./(1+exp(eta)));
Y=(Y==1);

%Admixture:
logBLR=logBLR_ADMIXTURE_GW(sample_prop, sample_sub_prop,Y);
%BF_QNM
logBF=logBF_QNM_gprior_GW(sample_prop,E,Y,'binary');

file_name=strcat(save_dir,'null_E0_5_',idnum_str,'_binary.mat');
save(file_name,'Y', 'logBLR', 'logBF');
